# Supplementary material for: Breathing Analysis Using Thermal and Depth Imaging Camera Video Records
Source: Sensors (Basel). 2017 Jun 16;17(6):1408. doi: 10.3390/s17061408 (PMC5491982; doi:10.3390/s17061408)
Supplement: Supplementary file 1 [file sensors-17-01408-s001.zip]

Archive with 2 entries (2 files):
- S1_BreathingTemperature.wmv
- S2_BreathingDepthCamera.wmv
